# Supplementary material for: Dynamics of X chromosome hyper-expression and inactivation in male tissues during stick insect development
Source: PLoS Genet. 2025 Mar 10;21(3):e1011615. doi: 10.1371/journal.pgen.1011615 (PMC11957559; doi:10.1371/journal.pgen.1011615)
Supplement: S1 Table — (XLSX) [file pgen.1011615.s001.xlsx]

## Sheet: Sheet1
	Adult		Nymphal 1		Nymphal 2		Nymphal 3		Nymphal 4
Tissue/Sex	F	M	F	M	F	M	F	M	F	M
Antennae	4	4	3	2	3	3	2	3	3	3
Brain	4	4	3	3	3	3	2	3	3	3
Gonads	4	3	4	4	0	0	0	0	3	3
Guts	4	4	3	3	3	3	2	3	2	3
Legs	0	0	3	3	3	3	2	3	3	3
