# Supplementary material for: Dynamics of X chromosome hyper-expression and inactivation in male tissues during stick insect development
Source: PLoS Genet. 2025 Mar 10;21(3):e1011615. doi: 10.1371/journal.pgen.1011615 (PMC11957559; doi:10.1371/journal.pgen.1011615)
Supplement: S2 Table — The column “stage” indicates the developmental stage; N1-N4 (1st to 4th nymphal stage), A- adult, the column “tissue” the different tissues, the column; “p.adjusted”- fdr correction of p-values for multiple testing using the Benjamini & Hochberg method (Benjamini and Hochberg 1995). (XLSX) [file pgen.1011615.s002.xlsx]

## Sheet: Sheet1
Stage	Group1	Group2	p.adjusted	Tissue
A	Autosome	X chromosome	4.8e-49	brain
N1	Autosome	X chromosome	2.1e-26	brain
N3	Autosome	X chromosome	0.73	brain
N2	Autosome	X chromosome	0.021	brain
N4	Autosome	X chromosome	2.5e-18	brain
A	Autosome	X chromosome	3.9e-19	antenna
N1	Autosome	X chromosome	1.3e-14	antenna
N3	Autosome	X chromosome	1.8e-26	antenna
N2	Autosome	X chromosome	0.0027	antenna
N4	Autosome	X chromosome	1.3e-18	antenna
A	Autosome	X chromosome	0.055	gut
N1	Autosome	X chromosome	3.8e-14	gut
N3	Autosome	X chromosome	0.95	gut
N2	Autosome	X chromosome	0.065	gut
N4	Autosome	X chromosome	0.067	gut
N1	Autosome	X chromosome	9.8e-12	leg
N3	Autosome	X chromosome	0.00085	leg
N2	Autosome	X chromosome	0.0077	leg
N4	Autosome	X chromosome	1.2e-13	leg
A	Autosome	X chromosome	2.1e-176	gonad
N1	Autosome	X chromosome	1.6e-06	gonad
N4	Autosome	X chromosome	1.3e-247	gonad
