# Supplementary material for: Dynamics of X chromosome hyper-expression and inactivation in male tissues during stick insect development
Source: PLoS Genet. 2025 Mar 10;21(3):e1011615. doi: 10.1371/journal.pgen.1011615 (PMC11957559; doi:10.1371/journal.pgen.1011615)
Supplement: S3 Table — The “Stage” column denotes the developmental stage, with N1-N4 representing the 1st to 4th nymphal stages and A indicating the adult stage. Columns: Group1 and Group2: Specify the groups being compared, with colored cells highlighting the comparisons of interest. “p.adjusted”: Represents the false discovery rate (FDR) corrected p-values, utilizing the Benjamini & Hochberg method for multiple testing. (XLSX) [file pgen.1011615.s003.xlsx]

## Sheet: Sheet1
Stage	Group1	Group2	p.adjusted	Tissue
A	Autosomes_F	Autosomes_M	0.76	brain
A	Autosomes_F	X_chromosome_F	0.23	brain
A	Autosomes_F	X_chromosome_M	0.32	brain
A	Autosomes_M	X_chromosome_F	0.17	brain
A	Autosomes_M	X_chromosome_M	0.41	brain
A	X_chromosome_F	X_chromosome_M	0.11	brain
N1	Autosomes_F	Autosomes_M	0.99	brain
N1	Autosomes_F	X_chromosome_F	0.99	brain
N1	Autosomes_F	X_chromosome_M	0.097	brain
N1	Autosomes_M	X_chromosome_F	0.99	brain
N1	Autosomes_M	X_chromosome_M	0.097	brain
N1	X_chromosome_F	X_chromosome_M	0.17	brain
N3	Autosomes_F	Autosomes_M	9.2e-32	brain
N3	Autosomes_F	X_chromosome_F	0.11	brain
N3	Autosomes_F	X_chromosome_M	0.094	brain
N3	Autosomes_M	X_chromosome_F	1.5e-10	brain
N3	Autosomes_M	X_chromosome_M	0.094	brain
N3	X_chromosome_F	X_chromosome_M	0.0062*	brain
N2	Autosomes_F	Autosomes_M	0.99	brain
N2	Autosomes_F	X_chromosome_F	0.76	brain
N2	Autosomes_F	X_chromosome_M	0.11	brain
N2	Autosomes_M	X_chromosome_F	0.76	brain
N2	Autosomes_M	X_chromosome_M	0.11	brain
N2	X_chromosome_F	X_chromosome_M	0.41	brain
N4	Autosomes_F	Autosomes_M	0.99	brain
N4	Autosomes_F	X_chromosome_F	0.71	brain
N4	Autosomes_F	X_chromosome_M	0.15	brain
N4	Autosomes_M	X_chromosome_F	0.7	brain
N4	Autosomes_M	X_chromosome_M	0.15	brain
N4	X_chromosome_F	X_chromosome_M	0.56	brain
A	Autosomes_F	Autosomes_M	0.59	antenna
A	Autosomes_F	X_chromosome_F	0.049*	antenna
A	Autosomes_F	X_chromosome_M	0.59	antenna
A	Autosomes_M	X_chromosome_F	0.038	antenna
A	Autosomes_M	X_chromosome_M	0.75	antenna
A	X_chromosome_F	X_chromosome_M	0.058	antenna
N1	Autosomes_F	Autosomes_M	0.69	antenna
N1	Autosomes_F	X_chromosome_F	0.91	antenna
N1	Autosomes_F	X_chromosome_M	0.066	antenna
N1	Autosomes_M	X_chromosome_F	0.95	antenna
N1	Autosomes_M	X_chromosome_M	0.049*	antenna
N1	X_chromosome_F	X_chromosome_M	0.14	antenna
N3	Autosomes_F	Autosomes_M	0.93	antenna
N3	Autosomes_F	X_chromosome_F	0.59	antenna
N3	Autosomes_F	X_chromosome_M	0.00038	antenna
N3	Autosomes_M	X_chromosome_F	0.59	antenna
N3	Autosomes_M	X_chromosome_M	0.00038*	antenna
N3	X_chromosome_F	X_chromosome_M	0.039*	antenna
N2	Autosomes_F	Autosomes_M	0.76	antenna
N2	Autosomes_F	X_chromosome_F	0.088	antenna
N2	Autosomes_F	X_chromosome_M	0.0013	antenna
N2	Autosomes_M	X_chromosome_F	0.12	antenna
N2	Autosomes_M	X_chromosome_M	0.0021*	antenna
N2	X_chromosome_F	X_chromosome_M	0.33	antenna
N4	Autosomes_F	Autosomes_M	0.52	antenna
N4	Autosomes_F	X_chromosome_F	0.063	antenna
N4	Autosomes_F	X_chromosome_M	0.001	antenna
N4	Autosomes_M	X_chromosome_F	0.038	antenna
N4	Autosomes_M	X_chromosome_M	0.00038*	antenna
N4	X_chromosome_F	X_chromosome_M	0.36	antenna
A	Autosomes_F	Autosomes_M	0.21	gut
A	Autosomes_F	X_chromosome_F	0.00048*	gut
A	Autosomes_F	X_chromosome_M	0.0003	gut
A	Autosomes_M	X_chromosome_F	4.1e-05	gut
A	Autosomes_M	X_chromosome_M	2.50E-05*	gut
A	X_chromosome_F	X_chromosome_M	0.97	gut
N1	Autosomes_F	Autosomes_M	0.13	gut
N1	Autosomes_F	X_chromosome_F	0.0017*	gut
N1	Autosomes_F	X_chromosome_M	1.4e-05	gut
N1	Autosomes_M	X_chromosome_F	0.00013	gut
N1	Autosomes_M	X_chromosome_M	5.00E-07*	gut
N1	X_chromosome_F	X_chromosome_M	0.4	gut
N3	Autosomes_F	Autosomes_M	6.1e-08	gut
N3	Autosomes_F	X_chromosome_F	4.70E-06*	gut
N3	Autosomes_F	X_chromosome_M	0.0046	gut
N3	Autosomes_M	X_chromosome_F	5.3e-12	gut
N3	Autosomes_M	X_chromosome_M	2.50E-07*	gut
N3	X_chromosome_F	X_chromosome_M	0.2	gut
N2	Autosomes_F	Autosomes_M	0.46	gut
N2	Autosomes_F	X_chromosome_F	4.30E-05*	gut
N2	Autosomes_F	X_chromosome_M	5e-07	gut
N2	Autosomes_M	X_chromosome_F	1.3e-05	gut
N2	Autosomes_M	X_chromosome_M	1.20E-07*	gut
N2	X_chromosome_F	X_chromosome_M	0.47	gut
N4	Autosomes_F	Autosomes_M	0.3	gut
N4	Autosomes_F	X_chromosome_F	0.99	gut
N4	Autosomes_F	X_chromosome_M	0.75	gut
N4	Autosomes_M	X_chromosome_F	0.75	gut
N4	Autosomes_M	X_chromosome_M	0.47	gut
N4	X_chromosome_F	X_chromosome_M	0.76	gut
N1	Autosomes_F	Autosomes_M	0.092	leg
N1	Autosomes_F	X_chromosome_F	0.29	leg
N1	Autosomes_F	X_chromosome_M	0.018	leg
N1	Autosomes_M	X_chromosome_F	0.067	leg
N1	Autosomes_M	X_chromosome_M	0.0015*	leg
N1	X_chromosome_F	X_chromosome_M	0.35	leg
N3	Autosomes_F	Autosomes_M	0.53	leg
N3	Autosomes_F	X_chromosome_F	0.4	leg
N3	Autosomes_F	X_chromosome_M	0.19	leg
N3	Autosomes_M	X_chromosome_F	0.34	leg
N3	Autosomes_M	X_chromosome_M	0.11	leg
N3	X_chromosome_F	X_chromosome_M	0.59	leg
N2	Autosomes_F	Autosomes_M	0.46	leg
N2	Autosomes_F	X_chromosome_F	0.45	leg
N2	Autosomes_F	X_chromosome_M	0.059	leg
N2	Autosomes_M	X_chromosome_F	0.59	leg
N2	Autosomes_M	X_chromosome_M	0.096	leg
N2	X_chromosome_F	X_chromosome_M	0.35	leg
N4	Autosomes_F	Autosomes_M	0.59	leg
N4	Autosomes_F	X_chromosome_F	0.31	leg
N4	Autosomes_F	X_chromosome_M	0.018	leg
N4	Autosomes_M	X_chromosome_F	0.36	leg
N4	Autosomes_M	X_chromosome_M	0.034*	leg
N4	X_chromosome_F	X_chromosome_M	0.35	leg
A	Autosomes_F	Autosomes_M	2.7e-87	gonad
A	Autosomes_F	X_chromosome_F	7.70E-07*	gonad
A	Autosomes_F	X_chromosome_M	7.2e-25	gonad
A	Autosomes_M	X_chromosome_F	0.014	gonad
A	Autosomes_M	X_chromosome_M	9.70E-80*	gonad
A	X_chromosome_F	X_chromosome_M	1.60E-36*	gonad
N1	Autosomes_F	Autosomes_M	0.88	gonad
N1	Autosomes_F	X_chromosome_F	0.0017*	gonad
N1	Autosomes_F	X_chromosome_M	4.7e-08	gonad
N1	Autosomes_M	X_chromosome_F	0.0022	gonad
N1	Autosomes_M	X_chromosome_M	9.50E-08*	gonad
N1	X_chromosome_F	X_chromosome_M	0.075	gonad
N4	Autosomes_F	Autosomes_M	3.5e-55	gonad
N4	Autosomes_F	X_chromosome_F	0.033*	gonad
N4	Autosomes_F	X_chromosome_M	3.5e-64	gonad
N4	Autosomes_M	X_chromosome_F	0.00078	gonad
N4	Autosomes_M	X_chromosome_M	1.20E-127*	gonad
N4	X_chromosome_F	X_chromosome_M	2.50E-64*	gonad
