# Supplementary material for: Dynamics of X chromosome hyper-expression and inactivation in male tissues during stick insect development
Source: PLoS Genet. 2025 Mar 10;21(3):e1011615. doi: 10.1371/journal.pgen.1011615 (PMC11957559; doi:10.1371/journal.pgen.1011615)
Supplement: S4 Table — It includes MB (male-biased), FB (female-biased), SB (total sex-biased genes), and T (total expressed genes) categories, with percentages in brackets. Differential gene expression between the sexes was assessed using a generalized linear model with a quasi-likelihood F-test (Chen, et al. 2016) in edgeR v.3.42.4 (Robinson, et al. 2009; McCarthy, et al. 2012) in each of the three developmental stages as described in (Djordjevic, et al. 2022). (XLSX) [file pgen.1011615.s004.xlsx]

## Sheet: Sheet1
	N1 (%)	N4 (%)	A (%)
MB	2544 (19.8)	3753 (25.4)	4330 (30)
FB	3107 (24.2)	2866 (19.4)	3418 (23.4)
SB	5651 (44.1)	6619 (45)	7748 (53)
T	12830	14790	14626
