# Supplementary material for: Dynamics of X chromosome hyper-expression and inactivation in male tissues during stick insect development
Source: PLoS Genet. 2025 Mar 10;21(3):e1011615. doi: 10.1371/journal.pgen.1011615 (PMC11957559; doi:10.1371/journal.pgen.1011615)
Supplement: S5 Table — Columns: Group1 and Group2: Specify the scaffolds being compared, with colored cells highlighting the comparisons of interest, “p.adjusted”: Represents the false discovery rate (FDR) corrected p-values, utilizing the Benjamini & Hochberg method for multiple testing. (XLSX) [file pgen.1011615.s005.xlsx]

## Sheet: Sheet1
Variable	Group1	Group2	p.adjusted
Female	Tps_LRv5b_scf1	Tps_LRv5b_scf2	0.016
Female	Tps_LRv5b_scf1	Tps_LRv5b_scf3	8.1e-16
Female	Tps_LRv5b_scf1	Tps_LRv5b_scf4	0.0031
Female	Tps_LRv5b_scf1	Tps_LRv5b_scf5	0.0004
Female	Tps_LRv5b_scf1	Tps_LRv5b_scf6	0.29
Female	Tps_LRv5b_scf1	Tps_LRv5b_scf7	0.16
Female	Tps_LRv5b_scf1	Tps_LRv5b_scf8	0.0066
Female	Tps_LRv5b_scf1	Tps_LRv5b_scf9	0.25
Female	Tps_LRv5b_scf1	Tps_LRv5b_scf10	0.0026
Female	Tps_LRv5b_scf1	Tps_LRv5b_scf11	5.6e-10
Female	Tps_LRv5b_scf1	Tps_LRv5b_scf12	0.17
Female	Tps_LRv5b_scf2	Tps_LRv5b_scf3	2.3e-07
Female	Tps_LRv5b_scf2	Tps_LRv5b_scf4	0.5
Female	Tps_LRv5b_scf2	Tps_LRv5b_scf5	0.22
Female	Tps_LRv5b_scf2	Tps_LRv5b_scf6	0.46
Female	Tps_LRv5b_scf2	Tps_LRv5b_scf7	0.65
Female	Tps_LRv5b_scf2	Tps_LRv5b_scf8	0.46
Female	Tps_LRv5b_scf2	Tps_LRv5b_scf9	0.005
Female	Tps_LRv5b_scf2	Tps_LRv5b_scf10	8e-06
Female	Tps_LRv5b_scf2	Tps_LRv5b_scf11	0.00015
Female	Tps_LRv5b_scf2	Tps_LRv5b_scf12	0.92
Female	Tps_LRv5b_scf3	Tps_LRv5b_scf4	6.3e-05
Female	Tps_LRv5b_scf3	Tps_LRv5b_scf5	0.0013
Female	Tps_LRv5b_scf3	Tps_LRv5b_scf6	2.2e-07
Female	Tps_LRv5b_scf3	Tps_LRv5b_scf7	2.3e-06
Female	Tps_LRv5b_scf3	Tps_LRv5b_scf8	0.00045
Female	Tps_LRv5b_scf3	Tps_LRv5b_scf9	1.2e-10
Female	Tps_LRv5b_scf3	Tps_LRv5b_scf10	2.2e-17
Female	Tps_LRv5b_scf3	Tps_LRv5b_scf11	0.5
Female	Tps_LRv5b_scf3	Tps_LRv5b_scf12	0.00012
Female	Tps_LRv5b_scf4	Tps_LRv5b_scf5	0.59
Female	Tps_LRv5b_scf4	Tps_LRv5b_scf6	0.21
Female	Tps_LRv5b_scf4	Tps_LRv5b_scf7	0.33
Female	Tps_LRv5b_scf4	Tps_LRv5b_scf8	0.9
Female	Tps_LRv5b_scf4	Tps_LRv5b_scf9	0.0021
Female	Tps_LRv5b_scf4	Tps_LRv5b_scf10	2.3e-06
Female	Tps_LRv5b_scf4	Tps_LRv5b_scf11	0.0035
Female	Tps_LRv5b_scf4	Tps_LRv5b_scf12	0.55
Female	Tps_LRv5b_scf5	Tps_LRv5b_scf6	0.083
Female	Tps_LRv5b_scf5	Tps_LRv5b_scf7	0.15
Female	Tps_LRv5b_scf5	Tps_LRv5b_scf8	0.74
Female	Tps_LRv5b_scf5	Tps_LRv5b_scf9	0.00056
Female	Tps_LRv5b_scf5	Tps_LRv5b_scf10	3.8e-07
Female	Tps_LRv5b_scf5	Tps_LRv5b_scf11	0.024
Female	Tps_LRv5b_scf5	Tps_LRv5b_scf12	0.3
Female	Tps_LRv5b_scf6	Tps_LRv5b_scf7	0.85
Female	Tps_LRv5b_scf6	Tps_LRv5b_scf8	0.2
Female	Tps_LRv5b_scf6	Tps_LRv5b_scf9	0.064
Female	Tps_LRv5b_scf6	Tps_LRv5b_scf10	0.001
Female	Tps_LRv5b_scf6	Tps_LRv5b_scf11	6.4e-05
Female	Tps_LRv5b_scf6	Tps_LRv5b_scf12	0.66
Female	Tps_LRv5b_scf7	Tps_LRv5b_scf8	0.3
Female	Tps_LRv5b_scf7	Tps_LRv5b_scf9	0.052
Female	Tps_LRv5b_scf7	Tps_LRv5b_scf10	0.00062
Female	Tps_LRv5b_scf7	Tps_LRv5b_scf11	0.00026
Female	Tps_LRv5b_scf7	Tps_LRv5b_scf12	0.89
Female	Tps_LRv5b_scf8	Tps_LRv5b_scf9	0.0025
Female	Tps_LRv5b_scf8	Tps_LRv5b_scf10	8e-06
Female	Tps_LRv5b_scf8	Tps_LRv5b_scf11	0.013
Female	Tps_LRv5b_scf8	Tps_LRv5b_scf12	0.53
Female	Tps_LRv5b_scf9	Tps_LRv5b_scf10	0.29
Female	Tps_LRv5b_scf9	Tps_LRv5b_scf11	6.8e-08
Female	Tps_LRv5b_scf9	Tps_LRv5b_scf12	0.07
Female	Tps_LRv5b_scf10	Tps_LRv5b_scf11	1.9e-12
Female	Tps_LRv5b_scf10	Tps_LRv5b_scf12	0.0014
Female	Tps_LRv5b_scf11	Tps_LRv5b_scf12	0.0035
Male	Tps_LRv5b_scf1	Tps_LRv5b_scf2	0.03
Male	Tps_LRv5b_scf1	Tps_LRv5b_scf3	1.8e-18
Male	Tps_LRv5b_scf1	Tps_LRv5b_scf4	0.0022
Male	Tps_LRv5b_scf1	Tps_LRv5b_scf5	6.4e-05
Male	Tps_LRv5b_scf1	Tps_LRv5b_scf6	0.28
Male	Tps_LRv5b_scf1	Tps_LRv5b_scf7	0.97
Male	Tps_LRv5b_scf1	Tps_LRv5b_scf8	0.0033
Male	Tps_LRv5b_scf1	Tps_LRv5b_scf9	0.35
Male	Tps_LRv5b_scf1	Tps_LRv5b_scf10	3.4e-05
Male	Tps_LRv5b_scf1	Tps_LRv5b_scf11	2.6e-08
Male	Tps_LRv5b_scf1	Tps_LRv5b_scf12	0.16
Male	Tps_LRv5b_scf2	Tps_LRv5b_scf3	1.4e-09
Male	Tps_LRv5b_scf2	Tps_LRv5b_scf4	0.35
Male	Tps_LRv5b_scf2	Tps_LRv5b_scf5	0.065
Male	Tps_LRv5b_scf2	Tps_LRv5b_scf6	0.57
Male	Tps_LRv5b_scf2	Tps_LRv5b_scf7	0.1
Male	Tps_LRv5b_scf2	Tps_LRv5b_scf8	0.28
Male	Tps_LRv5b_scf2	Tps_LRv5b_scf9	0.018
Male	Tps_LRv5b_scf2	Tps_LRv5b_scf10	7.6e-08
Male	Tps_LRv5b_scf2	Tps_LRv5b_scf11	0.00065
Male	Tps_LRv5b_scf2	Tps_LRv5b_scf12	0.97
Male	Tps_LRv5b_scf3	Tps_LRv5b_scf4	3.4e-06
Male	Tps_LRv5b_scf3	Tps_LRv5b_scf5	0.0004
Male	Tps_LRv5b_scf3	Tps_LRv5b_scf6	5.6e-09
Male	Tps_LRv5b_scf3	Tps_LRv5b_scf7	3.5e-11
Male	Tps_LRv5b_scf3	Tps_LRv5b_scf8	8.5e-05
Male	Tps_LRv5b_scf3	Tps_LRv5b_scf9	1.9e-11
Male	Tps_LRv5b_scf3	Tps_LRv5b_scf10	1.6e-23
Male	Tps_LRv5b_scf3	Tps_LRv5b_scf11	0.081
Male	Tps_LRv5b_scf3	Tps_LRv5b_scf12	1.3e-05
Male	Tps_LRv5b_scf4	Tps_LRv5b_scf5	0.39
Male	Tps_LRv5b_scf4	Tps_LRv5b_scf6	0.19
Male	Tps_LRv5b_scf4	Tps_LRv5b_scf7	0.02
Male	Tps_LRv5b_scf4	Tps_LRv5b_scf8	0.81
Male	Tps_LRv5b_scf4	Tps_LRv5b_scf9	0.0037
Male	Tps_LRv5b_scf4	Tps_LRv5b_scf10	6.2e-09
Male	Tps_LRv5b_scf4	Tps_LRv5b_scf11	0.019
Male	Tps_LRv5b_scf4	Tps_LRv5b_scf12	0.53
Male	Tps_LRv5b_scf5	Tps_LRv5b_scf6	0.033
Male	Tps_LRv5b_scf5	Tps_LRv5b_scf7	0.0021
Male	Tps_LRv5b_scf5	Tps_LRv5b_scf8	0.6
Male	Tps_LRv5b_scf5	Tps_LRv5b_scf9	0.00037
Male	Tps_LRv5b_scf5	Tps_LRv5b_scf10	1.3e-10
Male	Tps_LRv5b_scf5	Tps_LRv5b_scf11	0.17
Male	Tps_LRv5b_scf5	Tps_LRv5b_scf12	0.21
Male	Tps_LRv5b_scf6	Tps_LRv5b_scf7	0.34
Male	Tps_LRv5b_scf6	Tps_LRv5b_scf8	0.15
Male	Tps_LRv5b_scf6	Tps_LRv5b_scf9	0.1
Male	Tps_LRv5b_scf6	Tps_LRv5b_scf10	1.9e-05
Male	Tps_LRv5b_scf6	Tps_LRv5b_scf11	0.00048
Male	Tps_LRv5b_scf6	Tps_LRv5b_scf12	0.66
Male	Tps_LRv5b_scf7	Tps_LRv5b_scf8	0.018
Male	Tps_LRv5b_scf7	Tps_LRv5b_scf9	0.5
Male	Tps_LRv5b_scf7	Tps_LRv5b_scf10	0.0015
Male	Tps_LRv5b_scf7	Tps_LRv5b_scf11	1.1e-05
Male	Tps_LRv5b_scf7	Tps_LRv5b_scf12	0.27
Male	Tps_LRv5b_scf8	Tps_LRv5b_scf9	0.0031
Male	Tps_LRv5b_scf8	Tps_LRv5b_scf10	2.8e-08
Male	Tps_LRv5b_scf8	Tps_LRv5b_scf11	0.068
Male	Tps_LRv5b_scf8	Tps_LRv5b_scf12	0.46
Male	Tps_LRv5b_scf9	Tps_LRv5b_scf10	0.033
Male	Tps_LRv5b_scf9	Tps_LRv5b_scf11	2.3e-06
Male	Tps_LRv5b_scf9	Tps_LRv5b_scf12	0.1
Male	Tps_LRv5b_scf10	Tps_LRv5b_scf11	5.7e-14
Male	Tps_LRv5b_scf10	Tps_LRv5b_scf12	6.3e-05
Male	Tps_LRv5b_scf11	Tps_LRv5b_scf12	0.013
